# Supplementary material for: Dynamics of Circulating CD14/CD16 Monocyte Subsets in Obstructive Sleep Apnea Syndrome Patients upon Hypoglossal Nerve Stimulation
Source: Biomedicines. 2022 Aug 9;10(8):1925. doi: 10.3390/biomedicines10081925 (PMC9405940; doi:10.3390/biomedicines10081925)
Supplement: Supplementary file 1 [file biomedicines-10-01925-s001.zip]

Archive with 1 entries (1 files):
- biomedicines-1816491-supplementary.pdf
